# Supplementary material for: CDC27-ODC1 Axis Promotes Metastasis, Accelerates Ferroptosis and Predicts Poor Prognosis in Neuroblastoma
Source: Front Oncol. 2022 Feb 15;12:774458. doi: 10.3389/fonc.2022.774458 (PMC8886130; doi:10.3389/fonc.2022.774458)
Supplement: Supplementary file 8 [file DataSheet_1.zip]

Archive with 1 entries (1 files):
- Supplementary Information 1.png
